# Supplementary material for: Sensory Evaluation of Effervescent Nutritional Supplements: Identification and Characterisation of Off-Tastes
Source: Molecules. 2025 Feb 13;30(4):854. doi: 10.3390/molecules30040854 (PMC11858554; doi:10.3390/molecules30040854)
Supplement: Supplementary file 1 [file molecules-30-00854-s001.zip]

Archive with 1 entries (1 files):
- molecules-3428177-supplementary.pdf
